# Supplementary material for: Exploring How Evidence-Based Practice, Communication, and Clinical Simulation Outcomes Interact in Nursing Education: A Cross-Sectional Study
Source: Nurs Rep. 2024 Mar 13;14(1):616–26. doi: 10.3390/nursrep14010047 (PMC10975257; doi:10.3390/nursrep14010047)
Supplement: Supplementary file 1 [file nursrep-14-00047-s001.zip]

Archive with 1 entries (1 files):
- nursrep-2847549-supplementary.pdf
